# Supplementary material for: Genome-wide chromosomal association of Upf1 is linked to Pol II transcription in Schizosaccharomyces pombe
Source: Nucleic Acids Res. 2021 Dec 20;50(1):350–67. doi: 10.1093/nar/gkab1249 (PMC8754637; doi:10.1093/nar/gkab1249)
Supplement: gkab1249_Supplemental_Files [file gkab1249_supplemental_files.zip]

Archive with 6 entries (6 files):
- De_et_al_Supplementary_data_sb2L1M2_hd3.pdf
- Supplementary Data File 1.html
- Supplementary Data File 2.html
- TableS3.xlsx
- TableS4.xlsx
- TableS5.xlsx
