# Supplementary material for: Genome-wide chromosomal association of Upf1 is linked to Pol II transcription in Schizosaccharomyces pombe
Source: Nucleic Acids Res. 2021 Dec 20;50(1):350–67. doi: 10.1093/nar/gkab1249 (PMC8754637; doi:10.1093/nar/gkab1249)
Supplement: gkab1249_Supplemental_Files [file gkab1249_supplemental_files.zip › TableS4.xlsx]

## Sheet: highUpf1ToPol2
SPAC212.11
SPAC212.06c
SPAC212.04c
SPAC977.13c
SPAC977.14c
SPAC977.15
SPAC977.16c
SPAC1F8.05
SPAC1F8.08
SPAC11D3.01c
SPAC11D3.10
SPAC11D3.18c
SPAC5H10.05c
SPAC5H10.01
SPAC5H10.10
SPAC1F5.05c
SPAC630.04c
SPAC630.09c
SPAC630.15
SPAC630.11
SPAC1751.01c
SPAC13C5.07
SPAC24H6.03
SPAC227.05
SPAC227.10
SPAC227.11c
SPAC227.14
SPNCRNA.553
SPAC22F3.11c
SPAC22F3.05c
SPAC22F3.03c
SPAC22G7.07c
SPAC4G8.02c
SPNCRNA.159
SPAC4G8.13c
SPAC16C9.01c
SPAC2G11.08c
SPAC23G3.03
SPAC22H12.05c
SPAC1687.01
SPAC1687.02
SPAC1687.07
SPAC1687.14c
SPAC1687.16c
SPAC1687.18c
SPAC222.08c
SPAC222.17
SPAC222.18
SPAC23C4.13
SPAC56F8.07
SPAC56F8.14c
SPAC56F8.13
SPAC56F8.15
SPAC22A12.17c
SPAC4C5.02c
SPAC56E4.02c
SPAC56E4.05
SPAC1420.04c
SPAC1565.02c
SPAC1565.04c
SPAC6F12.03c
SPAC6F12.15c
SPNCRNA.86
SPAC57A10.06
SPNCRNA.58
SPAC3A12.07
SPAC3A12.09c
SPAC5D6.08c
SPAC5D6.07c
SPAC57A7.05
SPAC23H4.21
SPAP27G11.02
SPAP27G11.09c
SPAP27G11.16
SPAC343.20
SPAC343.13
SPAC1002.01
SPAC1002.07c
SPAC1002.16c
SPAC1002.17c
SPAC1399.05c
SPAPB1A10.13
SPAPB1A10.15
SPAC9G1.09
SPAC20H4.11c
SPAC23C11.07
SPAC13F5.03c
SPAC13F5.04c
SPAC18G6.01c
SPAC13D6.04c
SPAC13D6.05
SPAC4G9.10
SPAC13G7.02c
SPAC6C3.08
SPAC6B12.05c
SPAC6B12.06c
SPAC6B12.10c
SPAC32A11.02c
SPAC19A8.11c
SPAC19A8.09
SPAC23H3.03c
SPAC25H1.02
SPAC25H1.03
SPAC823.09c
SPAC823.16c
SPAC4F8.15
SPAC4F8.01
SPAC644.10
SPNCRNA.205
SPAC6F6.11c
SPAC6F6.19
SPAC1805.07c
SPAC1805.09c
SPNCRNA.208
SPAC1B2.04
SPACUNK4.15
SPACUNK4.14
SPACUNK4.13c
SPAC513.03
SPAC513.04
SPAC513.06c
SPAC513.07
SPAC2E1P3.01
SPAPB24D3.05c
SPAPB24D3.06c
SPAPB24D3.07c
SPNCRNA.210
SPAPB24D3.08c
SPAPB24D3.10c
SPNCRNA.74
SPNCRNA.71
SPNCRNA.01
SPAC31G5.18c
SPAC16A10.01
SPAC16A10.04
SPAC16A10.05c
SPAC688.03c
SPAC688.04c
SPAC688.06c
SPAC688.09
SPNCRNA.216
SPAC3G9.02
SPAC1486.03c
SPAC6G9.16c
SPAC8E11.04c
SPAC3H5.08c
SPAC3A11.08
SPAC328.08c
SPAC16E8.12c
SPAC17A2.08c
SPAC17A2.10c
SPAC1142.07c
SPAC8C9.03
SPAC8C9.07
SPAC8C9.19
SPAC8C9.16c
SPAC15A10.09c
SPAC15A10.10
SPAC15E1.08
SPAP7G5.06
SPAP4C9.02
SPAC1556.01c
SPAC4H3.08
SPNCRNA.236
SPAC4H3.13
SPAC1071.11
SPAC1071.12c
SPAC926.07c
SPAPB18E9.04c
SPAPB15E9.02c
SPAC27E2.01
SPAC27E2.14
SPAC19G12.02c
SPAC19G12.04
SPAC19G12.09
SPAC19G12.11
SPAC19G12.13c
SPAC23A1.16c
SPNCRNA.341
SPAC26H5.09c
SPAC25B8.01
SPAC25B8.02
SPAC25B8.09
SPAC25B8.10
SPAC1F7.07c
SPAC1F7.08
SPNCRNA.13
SPAC2C4.04c
SPAC2C4.08
SPAC27F1.02c
SPAC27F1.04c
SPAC23D3.11
SPAC23D3.16
SPAC23D3.14c
SPAC29E6.01
SPNCRNA.130
SPAC27D7.09c
SPAC27D7.13c
SPAC637.03
SPAC11H11.01
SPAC11H11.03c
SPAC11H11.05c
SPAC22F8.05
SPAC20G4.03c
SPAC4F10.15c
SPAC4F10.20
SPAC19B12.08
SPAPB8E5.04c
SPAC1B3.06c
SPAC1B3.07c
SPNCRNA.256
SPAC2E12.05
SPAC1250.03
SPAC29A4.17c
SPNCRNA.90
SPAC26F1.05
SPAC26F1.04c
SPAPJ691.03
SPAC19D5.10c
SPAC14C4.01c
SPAC14C4.16
SPAC14C4.03
SPAPJ760.03c
SPAC11E3.06
SPAC11E3.10
SPNCRNA.263
SPAP8A3.04c
SPAP8A3.11c
SPNCRNA.264
SPAC3G6.05
SPNCRNA.273
SPAC1039.07c
SPAC1039.06
SPAC1039.08
SPAC1039.11c
SPAC922.06
SPAC922.07c
SPAC869.10c
SPAC869.05c
SPAC869.02c
SPAC186.01
SPAC186.03
SPAC186.05c
SPAC750.01
SPAC750.05c
SPBPB21E7.07
SPBPB21E7.08
SPBPB21E7.09
SPBPB10D8.02c
SPBC359.02
SPNCRNA.293
SPBC359.05
SPBC359.06
SPBC1683.04
SPBC1683.08
SPBC1683.06c
SPBC1683.12
SPBC1683.13c
SPBC1198.01
SPBC1198.13c
SPBC660.06
SPBC660.09
SPBC660.14
SPBC31E1.03
SPBC31E1.04
SPBC800.11
SPBC1773.03c
SPNCRNA.300
SPBC1773.04
SPBC1773.05c
SPBC1773.06c
SPBC1773.12
SPBC1773.13
SPBP26C9.02c
SPBC1271.11
SPBC1271.08c
SPBC1271.07c
SPNCRNA.304
SPBC1271.05c
SPBC1271.03c
SPBC1271.01c
SPNCRNA.305
SPBC106.02c
SPBC106.09
SPBC428.06c
SPBC428.07
SPBC428.10
SPBC428.13c
SPBC428.16c
SPBC1685.04
SPBC1685.08
SPBC1685.12c
SPBC1685.14c
SPBC649.05
SPBC354.12
SPBC354.15
SPBC1706.03
SPBC115.03
SPBC947.09
SPBC947.06c
SPNCRNA.322
SPBPJ4664.01
SPBC119.03
SPBC119.05c
SPBC119.16c
SPBC577.14c
SPBC577.15c
SPNCRNA.328
SPBC36.02c
SPBC713.08
SPBC713.12
SPBC216.04c
SPBC646.06c
SPBP35G2.05c
SPBP35G2.13c
SPBC337.11
SPBC1709.09
SPBC1709.11c
SPBC1709.12
SPBC1709.14
SPBC409.21
SPBC725.03
SPBC725.04
SPBC3D6.08c
SPBC3D6.09
SPBC27B12.01c
SPBC27B12.04c
SPBC27B12.14
SPBC8D2.09c
SPBC17A3.05c
SPBC17A3.06
SPBC691.05c
SPBC32H8.07
SPNCRNA.24
SPBC11B10.08
SPBC1215.01
SPBC83.09c
SPBC83.14c
SPBC83.18c
SPBC27.01c
SPBC28F2.05c
SPBC28F2.06c
SPBC28F2.07
SPNCRNA.359
SPBC21B10.13c
SPBC21B10.12
SPBC21B10.11
SPBC21B10.09
SPBC19C2.02
SPNCRNA.108
SPBC19C2.06c
SPBC19C2.09
SPBC19C2.12
SPBC18H10.05
SPBC18H10.09
SPBC18H10.10c
SPBC18H10.18c
SPBC9B6.05c
SPBC28E12.01c
SPBC3H7.13
SPBC3H7.08c
SPBC3H7.06c
SPBC16E9.03c
SPBC16E9.19
SPBC16E9.08
SPBC16E9.16c
SPBC18E5.03c
SPBC18E5.15
SPBC23G7.10c
SPBC23G7.14
SPBC14C8.09c
SPBC12D12.09
SPBC12D12.08c
SPBC24C6.03
SPBC19G7.18c
SPBC36B7.06c
SPBC21D10.07
SPBC557.03c
SPBC365.20c
SPBC365.08c
SPNCRNA.400
SPBC29A10.02
SPBC29A10.12
SPBC2G5.07c
SPNCRNA.539
SPBC6B1.05c
SPBC6B1.12c
SPBC6B1.09c
SPBC3E7.02c
SPBC3E7.04c
SPBC4F6.08c
SPBC32F12.01c
SPBC32F12.02
SPBC32F12.15
SPBC19C7.04c
SPNCRNA.26
SPNCRNA.411
SPBC2A9.02
SPBC2A9.13
SPBC2D10.16
SPBC1778.05c
SPBC405.05
SPNCRNA.414
SPNCRNA.415
SPBC609.01
SPBC21.02
SPBC21.07c
SPBC17D11.08
SPNCRNA.115
SPBC3B8.07c
SPBC4B4.12c
SPBC2G2.10c
SPBC1105.13c
SPBC1105.18c
SPNCRNA.423
SPBC16D10.05
SPBC16D10.07c
SPBP8B7.24c
SPBP8B7.30c
SPBC13G1.04c
SPBC13G1.12
SPBC31F10.15c
SPBC21C3.12c
SPBC21C3.19
SPBC1604.18c
SPBC1604.09c
SPBC1604.04
SPNCRNA.111
SPBC3B9.17
SPBC3B9.18c
SPBC215.02
SPBC215.04
SPBC215.06c
SPBC1347.14c
SPBC56F2.06
SPBC56F2.14
SPBC14F5.12c
SPBC16G5.07c
SPBC16G5.18
SPBC16A3.10
SPBC16C6.05
SPBC1289.17
SPBC8E4.04
SPNCRNA.444
SPNCRNA.117
SPBPB2B2.01
SPBPB2B2.05
SPBPB2B2.10c
SPBPB2B2.13
SPBCPT2R1.04c
SPBCPT2R1.07c
SPBCPT2R1.08c
SPNCRNA.07
SPCC757.07c
SPCC757.15
SPCC330.04c
SPNCRNA.455
SPCC320.14
SPCC320.12
SPCC1235.14
SPCC1235.15
SPCC548.07c
SPCC1529.01
SPCC794.02
SPCC794.15
SPCC553.05c
SPNCRNA.462
SPCC736.10c
SPCC736.13
SPNCRNA.578
SPCC594.04c
SPCC594.03
SPCC306.07c
SPCC306.10
SPCC306.11
SPCC4G3.16
SPCC364.05
SPCC364.02c
SPCC970.11c
SPCC970.12
SPCC10H11.02
SPCP31B10.05
SPCC1672.04c
SPCC1183.12
SPCC1183.06
SPCC1183.10
SPCC18B5.02c
SPCC18B5.11c
SPCC1020.11c
SPCC1020.07
SPCC1020.05
SPCC1020.03
SPCC1393.09c
SPCC63.10c
SPCC63.13
SPCC16A11.08
SPCC24B10.03
SPCC24B10.06
SPCC24B10.20
SPCPB16A4.06c
SPNCRNA.478
SPNCRNA.06
SPCC1795.06
SPCC1259.12c
SPCC1259.13
SPCC4B3.11c
SPCC4B3.06c
SPCC4B3.02c
SPCC550.07
SPCC550.09
SPCC550.10
SPCC23B6.02c
SPCC1322.06
SPCC338.12
SPCC338.03c
SPCC622.21
SPCC622.02
SPCC622.13c
SPCC622.15c
SPCC11E10.09c
SPCC11E10.08
SPCC584.12
SPCC162.10
SPCC162.06c
SPCC162.05
SPCC162.04c
SPCC162.03
SPCC13B11.02c
SPCC777.03c
SPCC777.10c
SPCC663.02
SPCC663.17
SPCC663.08c
SPCC417.02
SPCC417.03
SPCC417.07c
SPCC191.01
SPCC191.05c
SPCC1450.01c
SPCC1450.13c
SPCC1442.01
SPCC1442.02
SPCC1442.08c
SPCC285.04
SPCC285.06c
SPCC1223.03c
SPNCRNA.504
SPCC4F11.05
SPCC1906.03
SPCC1739.07
SPCC1739.09c
SPCC1739.15
SPCPB1C11.02
SPCC576.01c
SPCC576.02
SPCC576.19c
SPCC576.06c
SPCC576.13
SPCC126.12
SPCC1620.02
SPCC1620.03
SPCC1620.07c
SPNCRNA.123
SPCC830.02
SPCC830.06
SPCC830.07c
SPCC830.08c
SPCC1919.04
SPCC1919.06c
SPCC1840.09
SPCC1840.10
SPCC965.06
SPCC965.07c
SPCC965.08c
SPCC965.09
SPCC965.12
SPCC1494.11c
SPNCRNA.519
SPNCRNA.520
SPCC70.07c
SPCC70.09c
SPCC70.10
SPCC1827.07c
SPCP1E11.05c
SPCC569.09
SPCC569.07
SPNCRNA.29

## Sheet: lowUpf1ToPol2
SPAC212.09c
SPAC977.11
SPAC13G6.02c
SPNCRNA.03
SPAC24H6.07
SPAC3H8.04
SPAC1D4.07c
SPAC22G7.06c
SPAC22H12.04c
SPAC23C4.11
SPAC22A12.15c
SPNCRNA.82
SPAPB17E12.05
SPAPB17E12.13
SPAC5D6.01
SPNCRNA.173
SPAC664.06
SPAC110.04c
SPAC9G1.03c
SPAC4G9.16c
SPAC6B12.15
SPAC4A8.02c
SPAC7D4.08
SPNCRNA.201
SPAC6F6.03c
SPAC6F6.07c
SPAC1805.13
SPAC3F10.15c
SPAC8F11.02c
SPAC31G5.17c
SPAC24C9.12c
SPAC3G9.03
SPAC6G10.11c
SPAC6G9.13c
SPAC8E11.10
SPAC959.06c
SPAC3H5.12c
SPAC3H5.07
SPAC3H5.05c
SPAC1F12.02c
SPAC1071.08
SPNCRNA.92
SPAC926.04c
SPAC2F3.17c
SPNCRNA.240
SPAC27E2.11c
SPAC27E2.13
SPAC23A1.11
SPAC25B8.12c
SPAC23D3.04c
SPNCRNA.99
SPAC9E9.09c
SPAC9E9.13
SPAC20G4.09
SPAC890.08
SPNCRNA.258
SPAC1006.07
SPAC1250.05
SPAC11E3.15
SPNCRNA.525
SPBPB8B6.05c
SPBC359.03c
SPNCRNA.62
SPBC106.18
SPBC1685.02c
SPBC1685.10
SPBC839.15c
SPBC577.02
SPBC1709.05
SPBC27B12.10c
SPBC8D2.03c
SPBC32H8.12c
SPBC83.02c
SPBC29B5.03c
SPBC2F12.14c
SPBC2F12.04
SPBC18H10.12c
SPBC29A3.04
SPBC29A3.12
SPBC18E5.06
SPBC18E5.09c
SPBC1711.06
SPBC17G9.03c
SPBC17G9.07
SPBC19G7.02
SPBC19G7.03c
SPBC685.07c
SPBP4H10.13
SPBC30D10.18c
SPBC1778.01c
SPBC776.02c
SPBC19F8.08
SPBC25H2.05
SPBC11C11.07
SPBC11C11.09c
SPBC13A2.04c
SPBC2G2.09c
SPBC1105.02c
SPNCRNA.424
SPBP8B7.03c
SPBP8B7.06
SPBP8B7.12c
SPNCRNA.427
SPBC13G1.15c
SPBC31F10.09c
SPNCRNA.445
SPBC26H8.14c
SPBC3B9.12
SPBC3B9.13c
SPNCRNA.105
SPBC56F2.12
SPBC56F2.02
SPBC16G5.14c
SPCC330.06c
SPCP31B10.08c
SPCC1183.03c
SPNCRNA.120
SPCC645.11c
SPCC1322.11
SPNCRNA.491
SPCC417.15
SPNCRNA.32
SPCC18.14c
SPCC1739.13

## Sheet: mediumUpf1ToPol2
SPAC977.10
SPAC977.12
SPAC977.17
SPAC1F8.06
SPAC1F8.07c
SPAC11D3.02c
SPAC11D3.04c
SPAC11D3.05
SPAC11D3.07c
SPAC11D3.06
SPAC11D3.08c
SPAC11D3.11c
SPAC11D3.13
SPAC11D3.14c
SPAC11D3.15
SPAC11D3.16c
SPAC11D3.17
SPAC5H10.03
SPAC5H10.04
SPAC5H10.06c
SPAC5H10.07
SPAC5H10.08c
SPAC5H10.09c
SPAC5H10.12c
SPAC5H10.13c
SPAC13G6.01c
SPAC13G6.03
SPAC13G6.04
SPAC13G6.05c
SPAC13G6.06c
SPAC13G6.07c
SPAC13G6.09
SPAC13G6.10c
SPAC13G6.11c
SPAC13G6.12c
SPAC13G6.14
SPAC13G6.15c
SPAC24B11.05
SPAC24B11.06c
SPAC24B11.07c
SPAC24B11.08c
SPAC24B11.09
SPAC24B11.10c
SPAC24B11.11c
SPAC24B11.12c
SPAC24B11.13
SPAC806.02c
SPAC806.03c
SPAC806.11
SPAC806.04c
SPAC806.06c
SPAC806.05
SPAC806.07
SPAC806.08c
SPAC1639.01c
SPAC1639.02c
SPAC1F5.11c
SPAC1F5.09c
SPAC1F5.10
SPAC1F5.08c
SPAC1F5.07c
SPAC1F5.06
SPAC1F5.04c
SPAC1F5.03c
SPAC1F5.02
SPAC18B11.11
SPAC18B11.10
SPAC18B11.09c
SPAC18B11.08c
SPAC18B11.07c
SPAC18B11.06
SPAC18B11.05
SPAC18B11.04
SPAC18B11.03c
SPAC18B11.02c
SPAC12G12.16c
SPAC12G12.15
SPAC12G12.14c
SPAC12G12.13c
SPAC12G12.12
SPAC12G12.11c
SPAC12G12.10
SPAC12G12.09
SPAC12G12.17
SPAC12G12.07c
SPAC12G12.08
SPAC12G12.06c
SPAC12G12.05c
SPAC12G12.04
SPAC12G12.03
SPAC12G12.02
SPAC12G12.01c
SPAC630.03
SPAC630.06c
SPAC630.05
SPAC630.07c
SPAC630.08c
SPAC630.10
SPAC630.12
SPAC630.13c
SPAC630.14c
SPAC1751.02c
SPAC1751.04
SPAC1751.03
SPAC31A2.02
SPAC31A2.03
SPAC31A2.04c
SPAC31A2.05c
SPAC31A2.06
SPAC31A2.07c
SPAC31A2.09c
SPAC31A2.08
SPAC31A2.10
SPAC31A2.11c
SPAC31A2.12
SPAC31A2.13c
SPAC31A2.14
SPAC31A2.16
SPAC31A2.15c
SPAC13C5.01c
SPAC13C5.02
SPAC13C5.03
SPAC13C5.04
SPAC13C5.05c
SPAC13C5.06c
SPAC23E2.01
SPAC23E2.02
SPAC23E2.03c
SPAC24H6.13
SPAC24H6.12c
SPAC24H6.11c
SPAC24H6.10c
SPAC24H6.09
SPAC24H6.08
SPAC24H6.06
SPAC24H6.05
SPAC24H6.04
SPAC24H6.02c
SPAC24H6.01c
SPAPB21F2.02
SPAPB21F2.03
SPAC227.01c
SPAC227.19c
SPAC227.02c
SPAC227.03c
SPAC227.04
SPAC227.06
SPAC227.07c
SPAC227.09
SPAC227.08c
SPAC227.12
SPAC227.13c
SPAC227.15
SPAC227.16c
SPAC227.17c
SPAC2F7.02c
SPAC227.18
SPAC2F7.03c
SPAC2F7.04
SPNCRNA.552
SPAC2F7.05c
SPAC2F7.07c
SPAC2F7.08c
SPAC2F7.10
SPAC2F7.09c
SPAC2F7.11
SPAC2F7.13c
SPAC2F7.14c
SPAC2F7.15
SPAC2F7.16c
SPAC2F7.17
SPAC13A11.01c
SPAC13A11.02c
SPAC13A11.03
SPAC13A11.04c
SPAC13A11.05
SPAC3H8.02
SPAC3H8.03
SPAC3H8.05c
SPAC3H8.06
SPAC3H8.07c
SPAC3H8.08c
SPAC3H8.09c
SPAC3H8.10
SPAC1F3.01
SPAC1F3.02c
SPAC1F3.03
SPAC1F3.04c
SPAC1F3.05
SPAC1F3.06c
SPAC1F3.07c
SPAC1F3.09
SPAC1D4.01
SPAC1F3.10c
SPAC1D4.02c
SPAC1D4.03c
SPAC1D4.05c
SPAC1D4.04
SPAC1D4.06c
SPAC1D4.08
SPAC1D4.09c
SPAC1D4.10
SPAC1D4.11c
SPAC1D4.12
SPAC1D4.13
SPAC1D4.14
SPAC22F3.13
SPAC22F3.12c
SPAC22F3.10c
SPAC22F3.09c
SPAC22F3.08c
SPAC22F3.07c
SPAC22F3.15
SPAC22F3.06c
SPAC1296.01c
SPAC1296.02
SPAC1296.03c
SPAC1296.04
SPAC1296.05c
SPAPJ696.01c
SPAC1296.06
SPAPJ696.02
SPAC22G7.01c
SPAC22G7.02
SPAC22G7.03
SPAC22G7.04
SPAC22G7.05
SPAC22G7.08
SPAC22G7.09c
SPAC22G7.10
SPAC22G7.11c
SPAC4G8.03c
SPAC4G8.04
SPAC4G8.05
SPAC4G8.06c
SPAC4G8.07c
SPAC4G8.08
SPAC4G8.09
SPAC4G8.11c
SPAC4G8.10
SPAC4G8.12c
SPAC16C9.02c
SPAC16C9.03
SPAC16C9.04c
SPAC16C9.05
SPAC16C9.06c
SPAC16C9.07
SPAC2G11.02
SPAC2G11.04
SPAC2G11.03c
SPAC2G11.05c
SPAC2G11.06
SPAC2G11.07c
SPAC2G11.09
SPAC2G11.10c
SPAC2G11.11c
SPAC2G11.12
SPAC2G11.13
SPAC2G11.14
SPAC2G11.15c
SPAC521.02
SPAC521.03
SPAC521.05
SPAC521.04c
SPAC23G3.01
SPAC23G3.02c
SPAC23G3.04
SPAC23G3.05c
SPAC23G3.06
SPAC23G3.07c
SPAC23G3.08c
SPAC23G3.09
SPAC23G3.11
SPAC23G3.10c
SPAC23G3.12c
SPAC22H12.01c
SPAC22H12.02
SPAC22H12.03
SPAC1687.03c
SPAC1687.04
SPAC1687.05
SPAC1687.06c
SPAC1687.08
SPAC1687.09
SPAC1687.10
SPAC1687.11
SPAC1687.12c
SPAC1687.13c
SPAC1687.15
SPAC1687.17c
SPAC1687.19c
SPAC1687.20c
SPAC1687.22c
SPAC222.03c
SPAC1687.21
SPAC222.04c
SPAC222.05c
SPAC222.06
SPAC222.07c
SPAC222.09
SPAC222.10c
SPAC222.11
SPAC222.12c
SPAC222.13c
SPAC222.14c
SPAC222.16c
SPAC821.03c
SPAC821.04c
SPAC821.05
SPAC821.07c
SPAC821.08c
SPAC821.06
SPAC821.09
SPAC821.10c
SPAC821.11
SPAC821.12
SPAC821.13c
SPAC139.01c
SPAC139.02c
SPAC139.03
SPAC139.04c
SPAC139.06
SPAC23C4.02
SPAC23C4.03
SPAC23C4.04c
SPAC23C4.05c
SPAC23C4.07
SPAC23C4.08
SPAC23C4.06c
SPAC23C4.09c
SPAC23C4.10
SPAC23C4.12
SPAC23C4.14
SPAC23C4.15
SPAC23C4.16c
SPAC23C4.18c
SPAC23C4.17
SPAC23C4.19
SPAC1A6.02
SPAC1A6.01c
SPAC1A6.03c
SPAC1A6.04c
SPAC1A6.05c
SPAC1A6.07
SPAC1A6.08c
SPAC1A6.09c
SPAC1A6.10
SPAC30D11.14c
SPAC30D11.13
SPAC30D11.12
SPAC30D11.11
SPAC30D11.10
SPAC30D11.09
SPAC30D11.08c
SPAC30D11.07
SPAC30D11.06c
SPAC30D11.05
SPAC30D11.04c
SPAC30D11.03
SPAC30D11.01c
SPAC56F8.02
SPAC56F8.03
SPAC56F8.04c
SPAC56F8.05c
SPAC56F8.06c
SPAC56F8.08
SPAC56F8.09
SPAC56F8.10
SPAC56F8.11
SPAC56F8.12
SPAC22A12.01c
SPAC56F8.16
SPAC22A12.02c
SPAC22A12.03c
SPAC22A12.04c
SPAC22A12.05
SPAC22A12.06c
SPAC22A12.07c
SPAC22A12.08c
SPAC22A12.10
SPAC22A12.11
SPAC22A12.09c
SPAC22A12.12c
SPAC22A12.13
SPAC22A12.14c
SPAC22A12.16
SPAC4C5.01
SPAC4C5.03
SPAC4C5.04
SPAC10F6.01c
SPAC10F6.02c
SPAC10F6.03c
SPAC10F6.05c
SPAC10F6.04
SPAC10F6.06
SPAC10F6.07c
SPNCRNA.554
SPAC10F6.08c
SPAC10F6.10
SPAC10F6.09c
SPAC10F6.11c
SPAC10F6.12c
SPAC10F6.13c
SPAC10F6.14c
SPAC10F6.16
SPAC10F6.17c
SPAC56E4.03
SPAC56E4.04c
SPAC56E4.07
SPAC56E4.06c
SPAC1420.01c
SPAC1420.02c
SPAC1420.03
SPAPB17E12.04c
SPAPB17E12.03
SPAPB17E12.06
SPAPB17E12.07c
SPAPB17E12.08
SPAPB17E12.10c
SPAPB17E12.11
SPAPB17E12.12c
SPAPB17E12.14c
SPAC1565.01
SPAC1565.03
SPAC1565.05
SPAC1565.06c
SPAC1565.07c
SPAC1565.08
SPAC6F12.02
SPAC6F12.04
SPAC6F12.05c
SPAC6F12.08c
SPAC6F12.06
SPAC6F12.07
SPAC6F12.09
SPAC6F12.10c
SPAC6F12.11c
SPAC6F12.13c
SPAC6F12.12
SPAC6F12.14
SPAC6F12.16c
SPAC6F12.17
SPAC19E9.01c
SPAC19E9.02
SPAC19E9.03
SPAC57A10.02
SPAC57A10.03
SPAC57A10.04
SPAC57A10.14
SPAC57A10.05c
SPAC57A10.07
SPAC57A10.08c
SPAC57A10.09c
SPAC57A10.10c
SPAC57A10.11c
SPAC57A10.12c
SPAC20G8.01
SPAC20G8.02
SPAC20G8.03
SPAC20G8.04c
SPAC20G8.05c
SPAC20G8.06
SPAC20G8.07c
SPAC20G8.08c
SPAC20G8.09c
SPAC20G8.10c
SPAC3A12.02
SPAC3A12.03c
SPAC3A12.04c
SPAC3A12.05c
SPAC3A12.06c
SPAC3A12.19
SPAC3A12.08
SPAC3A12.10
SPAC3A12.11c
SPAC3A12.12
SPAC3A12.13c
SPAC3A12.14
SPAC3A12.15
SPAC3A12.16c
SPAC3A12.17c
SPAC3A12.18
SPAC9.02c
SPAC9.03c
SPAC9.05
SPAC9.06c
SPAC9.07c
SPAC9.09
SPAC9.10
SPAC9.08c
SPAC9.11
SPAC9.12c
SPAC9.13c
SPAC5D6.13
SPAC5D6.12
SPAC5D6.09c
SPAC5D6.06c
SPAC5D6.05
SPAC5D6.04
SPAC5D6.02c
SPAC57A7.13
SPAC57A7.12
SPAC57A7.11
SPAC57A7.10c
SPAC57A7.09
SPAC57A7.08
SPAC57A7.06
SPAC57A7.07c
SPAC57A7.04c
SPAC57A7.15c
SPAC167.07c
SPAC167.05
SPAC167.04
SPAC167.02
SPAC167.01
SPAC167.03c
SPAC167.09
SPAC1705.02
SPAC1705.03c
SPAC23H4.18c
SPAC23H4.17c
SPAC23H4.16c
SPAC23H4.15
SPAC23H4.14
SPAC23H4.12
SPAC23H4.13c
SPAC23H4.11c
SPAC23H4.10c
SPAC23H4.09
SPAC23H4.08
SPAC23H4.07c
SPAC23H4.06
SPAC23H4.04
SPAC23H4.03c
SPAC23H4.02
SPAC23H4.01c
SPAP27G11.03
SPAP27G11.04c
SPAP27G11.05c
SPAP27G11.06c
SPAP27G11.07c
SPAP27G11.10c
SPAP27G11.12
SPAP27G11.13c
SPAP27G11.14c
SPAC343.01c
SPAP27G11.15
SPAC343.02
SPAC343.03
SPAC343.04c
SPAC343.05
SPAC343.06c
SPAC343.08c
SPAC343.09
SPAC343.10
SPAC343.11c
SPAC343.12
SPAC343.15
SPAC343.16
SPAC343.14c
SPAC343.17c
SPAC343.18
SPAC343.19
SPAC824.02
SPAC824.04
SPAC824.03c
SPAC824.05
SPAC824.06
SPAC824.07
SPAC824.08
SPAC824.09c
SPAC664.01c
SPAC664.02c
SPAC664.03
SPAC664.04c
SPAC664.05
SPAC664.07c
SPAC664.08c
SPAC664.09
SPAC664.10
SPAC664.11
SPAC664.13
SPAC664.12c
SPAC664.14
SPAC664.15
SPACUNK12.02c
SPAC105.01c
SPAC105.02c
SPAC105.03c
SPAC17A5.01
SPAC17A5.18c
SPAC17A5.02c
SPAC17A5.03
SPAC17A5.04c
SPAC17A5.05c
SPAC17A5.06
SPAC17A5.07c
SPAC17A5.08
SPAC17A5.09c
SPAC17A5.10
SPAC17A5.12
SPAC17A5.13
SPAC17A5.14
SPAC17A5.15c
SPAC17A5.16
SPAC1610.01
SPAC1610.02c
SPAC1610.04
SPAC1002.02
SPAC1002.03c
SPAC1002.04c
SPAC1002.05c
SPAC1002.08c
SPAC1002.09c
SPAC1002.10c
SPAC1002.11
SPAC1002.12c
SPAC1002.13c
SPAC1002.14
SPAC1002.15c
SPAC1002.18
SPAC1399.04c
SPAC1399.03
SPNCRNA.178
SPAC1399.02
SPAC1399.01c
SPAP11E10.01
SPAPB1A10.02
SPAP11E10.02c
SPAPB1A10.03
SPAPB1A10.16
SPAPB1A10.04c
SPAPB1A10.06c
SPAPB1A10.05
SPAPB1A10.07c
SPAPB1A10.08
SPAPB1A10.09
SPAPB1A10.10c
SPAPB1A10.11c
SPAPB1A10.12c
SPAPB1A10.14
SPAC140.01
SPAC140.02
SPAC140.03
SPAC140.04
SPAC110.01
SPAC110.02
SPAC110.03
SPAP14E8.02
SPAP14E8.03
SPAP14E8.04
SPAP14E8.05c
SPAC3H1.01c
SPAC3H1.02c
SPAC3H1.03
SPAC3H1.04c
SPAC3H1.06c
SPAC3H1.05
SPAC3H1.07
SPAC3H1.08c
SPAC3H1.09c
SPAC3H1.10
SPAC3H1.12c
SPAC3H1.11
SPAC3H1.13
SPAC3H1.14
SPAC9G1.02
SPAC9G1.04
SPAC9G1.05
SPAC9G1.06c
SPAC9G1.07
SPAC9G1.08c
SPAC9G1.10c
SPAC9G1.11c
SPAC9G1.12
SPAC17H9.01
SPAC17H9.02
SPAC9G1.13c
SPAC767.01c
SPAC17H9.03c
SPAC17H9.04c
SPAC17H9.06c
SPAC17H9.05
SPAC17H9.07
SPAC17H9.08
SPAC17H9.09c
SPAC17H9.10c
SPAC17H9.11
SPAC17H9.12c
SPAC17H9.13c
SPAC17H9.14c
SPAC17H9.16
SPAC17H9.17c
SPAC17H9.19c
SPAC17H9.20
SPAC607.02c
SPAC607.03c
SPAC607.04
SPAC607.05
SPAC607.06c
SPAC607.07c
SPAC607.08c
SPAC607.09c
SPAC607.10
SPAC732.01
SPAC732.02c
SPAC3C7.01c
SPAC3C7.02c
SPAC3C7.03c
SPAC3C7.04
SPAC3C7.05c
SPAC3C7.06c
SPAC3C7.07c
SPAC3C7.08c
SPAC3C7.09
SPAC3C7.10
SPAC3C7.11c
SPAC3C7.12
SPAC3C7.13c
SPAC3C7.14c
SPAC25A8.03c
SPAC25A8.01c
SPAC25A8.02
SPAC631.02
SPAC631.01c
SPAC20H4.01
SPAC20H4.02
SPAC20H4.03c
SPAC20H4.04
SPAC20H4.05c
SPAC20H4.06c
SPAC20H4.07
SPAC20H4.08
SPAC20H4.09
SPAC20H4.10
SPAC23C11.01
SPAC23C11.03
SPAC23C11.02c
SPAC23C11.04c
SPAC23C11.05
SPAC23C11.06c
SPAC23C11.08
SPAC23C11.09
SPAC23C11.10
SPAC23C11.11
SPAC23C11.12
SPAC23C11.13c
SPAC23C11.14
SPAC23C11.15
SPAC23C11.16
SPAC23C11.17
SPAC13F5.01c
SPAC13F5.02c
SPAC13F5.06c
SPAC13F5.05
SPAC1783.01
SPAC1783.03
SPAC1783.02c
SPAC1783.04c
SPAC1783.05
SPAC1783.06c
SPAC1783.07c
SPAC1783.08c
SPAC1327.01c
SPAC18G6.02c
SPAC18G6.03
SPAC18G6.04c
SPAC18G6.05c
SPAC18G6.06
SPAC18G6.07c
SPAC18G6.09c
SPAC18G6.10
SPAC18G6.11c
SPAC18G6.12c
SPAC18G6.13
SPAC18G6.14c
SPAC18G6.15
SPAC13D6.01
SPAC13D6.02c
SPAC13D6.03c
SPAC4G9.04c
SPAC4G9.02
SPAC4G9.03
SPAC4G9.05
SPAC4G9.06c
SPAC4G9.08c
SPAC4G9.09c
SPAC4G9.11c
SPAC4G9.12
SPAC4G9.13c
SPAC4G9.14
SPAC4G9.15
SPAC4G9.17c
SPAC4G9.19
SPAC4G9.20c
SPAC4G9.22
SPAC13G7.01c
SPAC13G7.03
SPAC13G7.04c
SPAC13G7.05
SPAC13G7.06
SPAC13G7.07
SPAC13G7.08c
SPAC13G7.09c
SPAC13G7.10
SPAC13G7.11
SPAC13G7.12c
SPAC13G7.13c
SPAC6C3.02c
SPAC6C3.04
SPAC6C3.06c
SPAC6C3.05
SPAC6C3.09
SPAC17G8.01c
SPAC17G8.02
SPAC17G8.03c
SPAC17G8.04c
SPAC17G8.05
SPAC17G8.06c
SPAC17G8.07
SPAC17G8.08c
SPAC17G8.09
SPAC17G8.10c
SPAC17G8.11c
SPNCRNA.59
SPAC17G8.12
SPAC17G8.13c
SPAC17G8.14c
SPAC22H10.02
SPAC22H10.03c
SPAC22H10.04
SPAC22H10.05c
SPAC22H10.07
SPAC22H10.08
SPAC22H10.09
SPAC22H10.10
SPAC22H10.11c
SPAC22H10.12c
SPAC15F9.02
SPAC15F9.03c
SPAC1B9.02c
SPAC1B9.03c
SPAC6B12.02c
SPAC6B12.04c
SPAC6B12.18
SPAC6B12.07c
SPAC6B12.08
SPAC6B12.09
SPAC6B12.11
SPAC6B12.12
SPAC6B12.13
SPAC6B12.14c
SPNCRNA.195
SPAC32A11.04c
SPAC32A11.01
SPAC32A11.03c
SPAC19A8.15
SPAC19A8.14
SPAC19A8.13
SPAC19A8.12
SPAC19A8.10
SPAC19A8.08
SPAC19A8.07c
SPAC19A8.06
SPAC19A8.05c
SPAC19A8.04
SPAC19A8.03
SPAC19A8.02
SPAC19A8.01c
SPAC23H3.02c
SPAC23H3.04
SPAC23H3.05c
SPAC23H3.06
SPAC23H3.07c
SPAC23H3.08c
SPAC23H3.09c
SPAC23H3.10
SPAC23H3.11c
SPAC23H3.12c
SPAC23H3.13c
SPAC23H3.14
SPAC25H1.04
SPAC25H1.05
SPAC25H1.06
SPAC25H1.10c
SPAC25H1.07
SPAC25H1.08c
SPAC25H1.09
SPAC4A8.04
SPAC4A8.03c
SPAC4A8.05c
SPAC4A8.06c
SPAC4A8.07c
SPAC4A8.08c
SPAC4A8.09c
SPAC4A8.11c
SPAC4A8.10
SPAC4A8.12c
SPAC4A8.13c
SPAC4A8.14
SPAC4A8.15c
SPAC4A8.16c
SPAC823.02
SPAC823.03
SPAC823.04
SPAC823.05c
SPAC823.06
SPAC823.07
SPAC823.08c
SPAC823.10c
SPAC823.11
SPAC823.12
SPAC823.13c
SPAC823.14
SPAC823.15
SPAC7D4.14c
SPAC7D4.13c
SPAC7D4.12c
SPAC7D4.11c
SPAC7D4.09c
SPAC7D4.10
SPAC7D4.15c
SPAC7D4.07c
SPAC7D4.06c
SPAC7D4.05
SPAC7D4.04
SPAC7D4.03c
SPAC7D4.02c
SPAC4F8.14c
SPAC4F8.13c
SPAC4F8.12c
SPAC4F8.11
SPAC4F8.10c
SPAC4F8.07c
SPAC4F8.06
SPAC4F8.05c
SPAC4F8.04
SPAC4F8.03
SPAC4F8.02c
SPAC644.04
SPAC644.05c
SPAC644.06c
SPAC644.07
SPAC644.08
SPAC644.09
SPAC644.11c
SPAC644.12
SPAC644.13c
SPAC644.14c
SPAC644.15
SPAC644.17c
SPAC644.16
SPAC644.18c
SPAPB2B4.01c
SPAPB2B4.02
SPAPB2B4.03
SPAPB2B4.04c
SPAPB2B4.05
SPAPB2B4.06
SPAPB2B4.07
SPAC6F6.01
SPAC6F6.02c
SPAC6F6.04c
SPAC6F6.05
SPAC6F6.06c
SPAC6F6.08c
SPAC6F6.09
SPAC6F6.10c
SPAC6F6.12
SPAC6F6.13c
SPAC6F6.15
SPAC6F6.16c
SPAC6F6.17
SPAC1805.01c
SPAC1805.02c
SPAC1805.03c
SPAC1805.04
SPAC1805.05
SPAC1805.06c
SPAC1805.08
SPAC1805.11c
SPAC1805.12c
SPAC1805.10
SPAC1805.14
SPAC1805.15c
SPAC1805.16c
SPAC1805.17
SPAC1B2.02c
SPAC1B2.03c
SPAC1B2.05
SPAC3F10.02c
SPAC3F10.03
SPAC3F10.04
SPAC3F10.05c
SPAC3F10.06c
SPAC3F10.07c
SPAC3F10.09
SPAC3F10.08c
SPAC3F10.10c
SPAC3F10.11c
SPAC3F10.12c
SPAC3F10.13
SPAC3F10.16c
SPAC3F10.17
SPAC3F10.18c
SPAC8F11.05c
SPAC8F11.03
SPAC8F11.04
SPAC8F11.06
SPAC8F11.07c
SPAC8F11.08c
SPAC8F11.09c
SPAC8F11.10c
SPACUNK4.17
SPACUNK4.16c
SPACUNK4.12c
SPACUNK4.11c
SPACUNK4.10
SPACUNK4.09
SPACUNK4.08
SPAPYUK71.03c
SPACUNK4.07c
SPACUNK4.06c
SPAC513.01c
SPAC513.05
SPAC2E1P3.04
SPAC2E1P3.05c
SPAPB2C8.01
SPAPB24D3.01
SPAPB24D3.03
SPAPB24D3.02c
SPAPB24D3.04c
SPAPB24D3.09c
SPAPB1A11.04c
SPAC31G5.01
SPAC31G5.02
SPAC31G5.05c
SPAC31G5.03
SPAC31G5.04
SPAC31G5.06
SPAC31G5.07
SPAC31G5.08
SPAC31G5.09c
SPNCRNA.73
SPAC31G5.10
SPAC31G5.11
SPAC31G5.12c
SPAC31G5.21
SPAC31G5.13
SPAC31G5.14
SPAC31G5.15
SPAC31G5.16c
SPAC31G5.19
SPAC1786.01c
SPAC1786.02
SPAC1786.03
SPAC24C9.02c
SPAC24C9.16c
SPAC24C9.03
SPAC24C9.04
SPAC24C9.05c
SPAC24C9.06c
SPAC24C9.07c
SPAC24C9.08
SPAC24C9.09
SPAC24C9.10c
SPAC24C9.11
SPAC24C9.13c
SPAC24C9.14
SPAC16A10.02
SPAC24C9.15c
SPAC16A10.03c
SPNCRNA.214
SPAC16A10.06c
SPAC16A10.07c
SPAC16A10.08c
SPAC589.02c
SPAC589.03c
SPAC589.05c
SPAC589.04
SPAC589.06c
SPAC589.07c
SPAC589.08c
SPAC589.10c
SPNCRNA.560
SPAC589.09
SPAC589.11
SPAC589.12
SPAC688.02c
SPAC688.07c
SPAC688.08
SPAC688.10
SPAC688.11
SPAC688.13
SPAC688.14
SPAC688.12c
SPAC688.16
SPAC3G9.16c
SPAC3G9.15c
SPAC3G9.14
SPAC3G9.12
SPAC3G9.13c
SPAC3G9.10c
SPAC3G9.09c
SPAC3G9.08
SPAC3G9.07c
SPAC3G9.06
SPAC3G9.05
SPAC3G9.04
SPAC3G9.01
SPAC1486.01
SPAC1486.02c
SPAC1486.04c
SPAC1486.05
SPAC1486.06
SPAC1486.07c
SPAC1486.08
SPAC1486.09
SPAC1486.10
SPAC6G10.02c
SPAC6G10.03c
SPAC6G10.04c
SPAC6G10.05c
SPAC6G10.07
SPAC6G10.08
SPAC6G10.09
SPAC6G10.10c
SPAC6G10.12c
SPAC6G9.01c
SPAC6G9.02c
SPAC6G9.03c
SPAC6G9.04
SPAC6G9.05
SPAC6G9.06c
SPAC6G9.07c
SPAC6G9.08
SPAC6G9.09c
SPAC6G9.10c
SPAC6G9.11
SPAC6G9.12
SPAC6G9.15c
SPAC6G9.14
SPAPB1E7.01c
SPAPB1E7.02c
SPAC652.01
SPAPB1E7.03
SPAPB1E7.04c
SPAPB1E7.05
SPAPB1E7.06c
SPAPB1E7.07
SPAPB1E7.08c
SPAPB1E7.09
SPAPB1E7.11c
SPAPB1E7.10
SPAPB1E7.12
SPAPB1E7.14
SPAC2E1P5.01c
SPAC2E1P5.02c
SPAC2E1P5.03
SPAC2E1P5.04c
SPAC2E1P5.05
SPAC26A3.01
SPAC26A3.02
SPAC26A3.04
SPAC26A3.03c
SPAC26A3.05
SPAC26A3.06
SPAC26A3.07c
SPAC26A3.08
SPAC26A3.10
SPAC26A3.11
SPAC26A3.09c
SPAC26A3.12c
SPAC26A3.14c
SPAC26A3.15c
SPAC26A3.17c
SPAC26A3.16
SPAC8E11.07c
SPAC8E11.06
SPAC8E11.05c
SPAC8E11.02c
SPAC8E11.01c
SPAC959.02
SPAC959.03c
SPAC959.04c
SPAC959.10
SPAC959.05c
SPAC959.07
SPAC959.08
SPAC959.09c
SPAP32A8.02
SPAP32A8.03c
SPAC3H5.11
SPAC3H5.10
SPAC3H5.09c
SPAC3H5.06c
SPAC3H5.04
SPAC3A11.14c
SPNCRNA.561
SPAC3A11.13
SPAC3A11.12c
SPAC3A11.11c
SPAC3A11.10c
SPAC3A11.09
SPAC3A11.07
SPAC3A11.06
SPAC3A11.05c
SPAC3A11.04
SPAC3A11.03
SPAC3A11.02
SPAC328.01c
SPAC328.02
SPAC328.03
SPAC328.04
SPAC328.05
SPAC328.06
SPAC328.07c
SPAC328.09
SPAC328.10c
SPAC16E8.01
SPAC16E8.02
SPAC16E8.03
SPAC16E8.04c
SPAC16E8.05c
SPAC16E8.06c
SPNCRNA.562
SPAC16E8.07c
SPAC16E8.08
SPAC16E8.09
SPAC16E8.10c
SPAC16E8.11c
SPAC16E8.18
SPAC16E8.13
SPAC16E8.15
SPAC16E8.14c
SPAC16E8.16
SPAC16E8.17c
SPAC1B1.01
SPAC1B1.02c
SPAC1B1.03c
SPAC1B1.04c
SPAC17A2.01
SPAC17A2.02c
SPAC17A2.03c
SPAC17A2.04c
SPAC17A2.05
SPAC17A2.06c
SPAC17A2.07c
SPAC17A2.09c
SPAC17A2.12
SPAC17A2.13c
SPAC17G6.02c
SPAC17G6.04c
SPAC17G6.05c
SPAC17A2.14
SPAC17G6.03
SPAC17G6.06
SPAC17G6.07c
SPAC17G6.08
SPAC17G6.09
SPAC17G6.10
SPNCRNA.227
SPAC17G6.11c
SPAC17G6.12
SPAC17G6.13
SPAC17G6.17
SPAC1142.01
SPAC17G6.14c
SPAC17G6.15c
SPAC17G6.16c
SPAC1142.02c
SPAC1142.03c
SPAC1142.04
SPAC1142.05
SPAC1142.06
SPAC1142.08
SPAC8C9.04
SPAC8C9.05
SPAC8C9.08
SPAC8C9.09c
SPAC8C9.10c
SPAC8C9.11
SPNCRNA.228
SPAC8C9.12c
SPAC8C9.14
SPAC8C9.15c
SPAC15A10.01
SPAC8C9.17c
SPAC15A10.02
SPAC15A10.03c
SPAC15A10.04c
SPAC15A10.06
SPAC15A10.07
SPAC15A10.08
SPAC15A10.11
SPAC15A10.12c
SPAC15A10.13
SPAC15A10.15
SPAC15A10.16
SPAC15E1.02c
SPAC15E1.03
SPAC15E1.04
SPAC15E1.06
SPAC15E1.05c
SPAC15E1.09
SPAC15E1.10
SPAP7G5.02c
SPAP7G5.03
SPAP7G5.04c
SPAP7G5.05
SPAC1556.02c
SPAC1556.03
SPAC1556.04c
SPAC1556.05c
SPAC1556.07
SPAC1556.08c
SPAC1F12.04c
SPAC1F12.05
SPAC1F12.07
SPAC1F12.08
SPAC1F12.09
SPAC1F12.06c
SPAC1F12.10c
SPAC4H3.01
SPAC4H3.02c
SPAC4H3.05
SPAC4H3.06
SPAC4H3.07c
SPAC4H3.09
SPAC4H3.10c
SPAC4H3.11c
SPAC4H3.12c
SPAC4H3.14c
SPAC1071.01c
SPAC1071.02
SPAC1071.03c
SPAC1071.04c
SPAC1071.05
SPAC1071.06
SPAC1071.07c
SPAC1071.09c
SPAC1071.10c
SPNCRNA.94
SPAC926.02
SPAC926.03
SPAC926.05c
SPAC926.06c
SPAC926.08c
SPAC926.09c
SPAC323.01c
SPAC323.02c
SPAC323.03c
SPAC323.04
SPAC323.05c
SPAC323.06c
SPAC323.07c
SPAC323.08
SPAC2F3.01
SPAC2F3.02
SPAC2F3.03c
SPAC2F3.04c
SPAC2F3.05c
SPAC2F3.06c
SPAC2F3.08
SPAC2F3.09
SPAC2F3.18c
SPAC2F3.10
SPAC2F3.11
SPAC2F3.13c
SPAC2F3.12c
SPAC2F3.14c
SPAC2F3.15
SPAC2F3.16
SPAC11G7.01
SPAC11G7.02
SPAC11G7.03
SPAC11G7.04
SPAC11G7.05c
SPAC11G7.06c
SPAPB18E9.02c
SPAPB18E9.01
SPAPB18E9.05c
SPAPB15E9.01c
SPAC27E2.02
SPAC27E2.03c
SPNCRNA.53
SPAC27E2.05
SPAC27E2.06c
SPAC27E2.07
SPAC27E2.09
SPAC27E2.10c
SPAPJ698.02c
SPAPJ698.03c
SPAC19G12.01c
SPAC19G12.03
SPAC19G12.05
SPAC19G12.06c
SPAC19G12.07c
SPAC19G12.08
SPAC19G12.10c
SPAC19G12.12
SPAC19G12.14
SPAC19G12.15c
SPAC19G12.16c
SPAC23A1.02c
SPAC23A1.03
SPAC23A1.04c
SPAC23A1.05
SPAC23A1.06c
SPAC23A1.07
SPAC23A1.08c
SPAC23A1.09
SPAC23A1.10
SPAC23A1.12c
SPAC23A1.14c
SPAC23A1.15c
SPAC23A1.17
SPAC23A1.18c
SPAC23A1.19c
SPAC26H5.02c
SPAC26H5.03
SPAC26H5.04
SPAC26H5.05
SPAC26H5.06
SPAC26H5.07c
SPAC26H5.08c
SPAC26H5.10c
SPAC26H5.11
SPAC26H5.12
SPAC26H5.13c
SPNCRNA.242
SPAC25B8.03
SPAC25B8.05
SPAC25B8.04c
SPAC25B8.06c
SPAC25B8.07c
SPAC25B8.08
SPAC25B8.11
SPAC25B8.13c
SPAC25B8.14
SPAC25B8.16
SPAC25B8.15c
SPAC25B8.17
SPAC25B8.18
SPAC25B8.19c
SPAC683.02c
SPAC694.02
SPAC694.03
SPAC694.04c
SPAC694.05c
SPAC694.06c
SPAC1F7.01c
SPAC1F7.02c
SPAC1F7.03
SPAC1F7.04
SPAC1F7.05
SPAC1F7.09c
SPAC1F7.11c
SPAC1F7.10
SPAC1F7.12
SPAC1F7.13c
SPAC21E11.03c
SPAC21E11.04
SPAC21E11.05c
SPAC21E11.06
SPAC21E11.07
SPAC21E11.08
SPAC2C4.03c
SPAC2C4.05
SPNCRNA.98
SPAC2C4.06c
SPAC2C4.07c
SPAC2C4.09
SPAC2C4.10c
SPAC2C4.11c
SPAC2C4.12c
SPAC2C4.14c
SPAC2C4.13
SPAC2C4.15c
SPAC2C4.16c
SPAC2C4.17c
SPAC25G10.01
SPAC25G10.03
SPAC25G10.04c
SPAC25G10.05c
SPAC25G10.06
SPAC25G10.07c
SPAC25G10.08
SPAC25G10.09c
SPAC27F1.03c
SPAC27F1.06c
SPAC27F1.07
SPAC27F1.08
SPAC27F1.09c
SPAC23D3.01
SPAC23D3.02
SPAC23D3.03c
SPAC23D3.05c
SPAC23D3.06c
SPAC23D3.09
SPAC23D3.07
SPAC23D3.08
SPAC23D3.10c
SPAC23D3.12
SPAC23D3.17
SPAC23D3.13c
SPAC1527.01
SPAC1527.02
SPAC1527.03
SPAC30.01c
SPAC30.02c
SPAC30.03c
SPAC30.04c
SPAC29E6.03c
SPAC29E6.02
SPAC29E6.05c
SPAC29E6.04
SPAC29E6.06c
SPAC29E6.07
SPAC29E6.08
SPAC29E6.09
SPAC29E6.10c
SPAC16.01
SPAC16.02c
SPAC16.03c
SPAC16.04
SPAC16.05c
SPAC9E9.03
SPAC9E9.04
SPAC9E9.05
SPAC9E9.06c
SPAC9E9.07c
SPAC9E9.08
SPAC9E9.10c
SPAC9E9.11
SPAC9E9.12c
SPAC9E9.14
SPAC9E9.15
SPAC17C9.16c
SPAC17C9.15c
SPAC17C9.14
SPAC17C9.13c
SPAC17C9.12
SPAC17C9.11c
SPAC17C9.09c
SPAC17C9.10
SPAC17C9.08
SPAC17C9.07
SPAC17C9.06
SPAC17C9.05c
SPAC17C9.03
SPAC17C9.02c
SPAC17C9.01c
SPAC1851.02
SPAC1851.03
SPAC1851.04c
SPAC27D7.02c
SPAC27D7.03c
SPAC27D7.04
SPAC27D7.05c
SPAC27D7.06
SPAC27D7.07c
SPAC27D7.08c
SPAC27D7.11c
SPAC27D7.12c
SPAC27D7.14c
SPAC637.04
SPAC637.05c
SPAC637.06
SPAC637.07
SPAC637.08
SPAC637.09
SPAC637.10c
SPAC637.11
SPAC637.12c
SPAC637.13c
SPNCRNA.249
SPAC31F12.01
SPAC12B10.01c
SPAC12B10.02c
SPAC12B10.03
SPAC12B10.04
SPAC12B10.05
SPAC12B10.07
SPAC12B10.09
SPAC12B10.06c
SPAC12B10.08c
SPAC12B10.10
SPAC12B10.11
SPAC12B10.12c
SPAC12B10.13
SPAC12B10.14c
SPAC12B10.15c
SPAC12B10.16c
SPAC1093.01
SPAC1093.02
SPAC1093.03
SPAC1093.04c
SPAC1093.06c
SPAC1093.05
SPAC30C2.02
SPAC30C2.03
SPAC30C2.04
SPAC30C2.05
SPAC30C2.07
SPAC30C2.06c
SPAC30C2.08
SPAC1635.01
SPAC144.01
SPAC144.02
SPAC144.03
SPAC144.04c
SPAC144.05
SPAC144.07c
SPAC144.09c
SPAC144.10c
SPAC144.06
SPAC144.08
SPAC144.13c
SPAC144.11
SPAC144.12
SPAC144.14
SPAC144.15c
SPAC144.17c
SPAC144.16
SPAC144.18
SPAC1834.01
SPAC1834.02
SPAC1834.03c
SPAC1834.04
SPAC1834.05
SPAC1834.06c
SPAC1834.07
SPAC1834.08
SPAC1834.09
SPAC1834.10c
SPAC1834.11c
SPAC17D4.01
SPAC17D4.02
SPAC17D4.03c
SPAC17D4.04
SPAC458.03
SPAC458.02c
SPAC458.05
SPAC458.06
SPAC458.07
SPAPYUG7.02c
SPAPYUG7.03c
SPAPYUG7.04c
SPAPYUG7.05
SPAPYUG7.06
SPAC1782.01
SPAC1782.03
SPAC1782.04
SPAC1782.02c
SPAC1782.05
SPAC1782.06c
SPAC1782.07
SPAC1782.08c
SPAC1782.09c
SPAC1782.10c
SPAC1782.12c
SPAC1782.11
SPAC11H11.02c
SPAC11H11.06
SPAC22F8.02c
SPAC22F8.04
SPAC22F8.06
SPAC22F8.07c
SPAC22F8.08
SPAC22F8.09
SPAC22F8.10c
SPAC22F8.12c
SPAC22F8.11
SPAC20G4.01
SPAC20G4.02c
SPAC20G4.04c
SPAC20G4.05c
SPAC20G4.06c
SPAC20G4.07c
SPAC20G4.08
SPAC4F10.02
SPAC4F10.03c
SPAC4F10.04
SPAC4F10.05c
SPAC4F10.06
SPAC4F10.07c
SPAC4F10.09c
SPAC4F10.10c
SPAC4F10.11
SPAC4F10.12
SPAC4F10.13c
SPAC4F10.14c
SPAC4F10.16c
SPAC4F10.18
SPAC4F10.19c
SPAC19B12.01
SPAC19B12.02c
SPAC19B12.03
SPAC19B12.04
SPAC19B12.05c
SPAC19B12.06c
SPAC19B12.07c
SPAC19B12.09
SPAC19B12.10
SPAC19B12.11c
SPAC19B12.13
SPAPB8E5.02c
SPAPB8E5.03
SPAPB8E5.06c
SPAPB8E5.07c
SPAPB8E5.09
SPAC1B3.01c
SPAC1B3.02c
SPAC1B3.03c
SPAC1B3.04c
SPNCRNA.564
SPAC1B3.05
SPAC1B3.08
SPAC1B3.09c
SPAC1B3.10c
SPAC1B3.11c
SPAC1B3.20
SPAC1B3.12c
SPAC1B3.13
SPAC1B3.14
SPAC1B3.15c
SPAC1B3.16c
SPAC1B3.17
SPAC1B3.18c
SPAC1952.01
SPAC1952.02
SPAC1952.03
SPAC1952.05
SPAC1952.06c
SPAC1952.08c
SPAC1952.07
SPAC1952.09c
SPAC1952.10c
SPAC1952.11c
SPAC1952.12c
SPAC1952.13
SPAC1952.14c
SPAC1952.17c
SPAC1952.16
SPAC890.02c
SPAC890.03
SPAC890.05
SPAC890.04c
SPAC890.06
SPAC890.07c
SPAC22E12.01
SPAC22E12.02
SPAC22E12.03c
SPAC22E12.04
SPAC22E12.05c
SPAC22E12.06c
SPAC22E12.07
SPAC22E12.08
SPAC22E12.09c
SPAC22E12.10c
SPAC22E12.11c
SPAC22E12.13c
SPAC22E12.14c
SPAC22E12.16c
SPAC22E12.17c
SPAC22E12.18
SPAC22E12.19
SPNCRNA.91
SPAC2E12.02
SPAC2E12.03c
SPAC1006.01
SPAC1006.02
SPAC1006.03c
SPAC1006.04c
SPAC1006.05c
SPAC1006.06
SPAC1006.08
SPAC1006.09
SPAC1250.04c
SPAC1250.07
SPAC1250.01
SPAC29A4.20
SPAC29A4.19c
SPAC29A4.18
SPAC29A4.16
SPAC29A4.15
SPAC29A4.13
SPAC29A4.14c
SPAC29A4.11
SPAC29A4.10
SPAC29A4.09
SPAC29A4.08c
SPAC29A4.07
SPAC29A4.06c
SPAC29A4.05
SPAC29A4.04c
SPAC29A4.03c
SPAC29A4.02c
SPAC26F1.14c
SPAC26F1.13c
SPAC26F1.12c
SPAC26F1.10c
SPAC26F1.09
SPAC26F1.08c
SPAC26F1.07
SPAC26F1.06
SPAC26F1.03
SPAC26F1.02
SPAC26F1.01
SPAC19D5.01
SPAC19D5.02c
SPAC19D5.03
SPAC19D5.04
SPAC19D5.05c
SPAC19D5.11c
SPAC19D5.06c
SPAC14C4.02c
SPAC19D5.07
SPAC14C4.04
SPAC14C4.07
SPAC14C4.05c
SPAC14C4.06c
SPAC14C4.08
SPAC14C4.09
SPAC14C4.10c
SPAC14C4.11
SPAC14C4.12c
SPNCRNA.261
SPAC14C4.13
SPAC14C4.14
SPAC14C4.15c
SPAPJ760.02c
SPAC2H10.01
SPAC2H10.02c
SPAC11E3.01c
SPAC11E3.02c
SPAC11E3.03
SPAC11E3.04c
SPAC11E3.05
SPAC11E3.07
SPAC11E3.08c
SPAC11E3.09
SPAC11E3.11c
SPAC11E3.13c
SPAC11E3.12
SPAC11E3.14
SPAP8A3.02c
SPAP8A3.03
SPAP8A3.05
SPAP8A3.06
SPAP8A3.07c
SPAP8A3.08
SPAP8A3.09c
SPAP8A3.10
SPAP8A3.12c
SPAP8A3.13c
SPAP8A3.14c
SPAC4D7.01c
SPAC4D7.02c
SPAC4D7.03
SPAC4D7.05
SPAC4D7.04c
SPAC4D7.06c
SPAC4D7.07c
SPAC4D7.08c
SPAC4D7.09
SPAC4D7.10c
SPAC4D7.11
SPAC4D7.12c
SPAC4D7.13
SPAC3G6.01
SPAC3G6.02
SPAC3G6.03c
SPAC3G6.04
SPAC3G6.06c
SPAC3G6.08
SPAC3G6.09c
SPAC3G6.10c
SPAC3G6.11
SPAC3G6.13c
SPAC29B12.01
SPAC29B12.02c
SPNCRNA.268
SPAC29B12.03
SPNCRNA.269
SPAC29B12.04
SPAC29B12.05c
SPAC29B12.06c
SPAC29B12.07
SPAC29B12.08
SPAC29B12.10c
SPAC29B12.11c
SPAC29B12.12
SPAC29B12.13
SPAC29B12.14c
SPAC1039.01
SPAC1039.02
SPAC1039.03
SPNCRNA.21
SPAC1039.04
SPAC1039.05c
SPAC922.03
SPNCRNA.277
SPAC922.04
SPAC922.05c
SPAC869.11
SPBPB8B6.06c
SPBPB10D8.01
SPNCRNA.290
SPBC359.01
SPBC1683.01
SPBC1683.02
SPBC1683.03c
SPBC1683.05
SPBC1683.07
SPBC1683.10c
SPBC1683.11c
SPBC1198.02
SPBC1198.03c
SPBC1198.04c
SPBC1198.06c
SPBC1198.07c
SPBC1198.05
SPBC1198.08
SPBC1198.09
SPBC1198.10c
SPBC1198.11c
SPBC660.07
SPBC660.08
SPBC660.10
SPBC660.11
SPBC660.12c
SPBC660.13c
SPBC660.15
SPBC660.16
SPBC660.17c
SPBC31E1.01c
SPBC31E1.02c
SPBC31E1.05
SPBC31E1.06
SPBC800.02
SPBC800.03
SPBC800.04c
SPBC800.05c
SPBC800.07c
SPBC800.06
SPBC800.08
SPBC800.09
SPBC800.14c
SPBC800.10c
SPBC800.12c
SPBC800.13
SPBC1773.01
SPBC1773.02c
SPBC1773.07c
SPBC1773.08c
SPBC1773.09c
SPBC1773.10c
SPBC1773.11c
SPBC1773.14
SPBC1773.15
SPBC1773.16c
SPNCRNA.301
SPBC1773.17c
SPBP26C9.03c
SPBC1271.15c
SPBC1271.14
SPNCRNA.103
SPBC1271.13
SPBC1271.12
SPBC1271.10c
SPBC1271.09
SPBC1271.04c
SPBC1271.02
SPBC106.01
SPBC106.03
SPBC106.04
SPBC106.05c
SPBC106.06
SPBC106.07c
SPBC106.08c
SPBC106.10
SPBC106.11c
SPBC106.12c
SPBC106.14c
SPBC106.13
SPBC106.15
SPBC106.16
SPBC106.17c
SPBC106.19
SPBC106.20
SPBC582.03
SPBC582.04c
SPBC582.05c
SPBC582.06c
SPBC582.07c
SPBC582.08
SPBC582.09
SPBC582.10c
[truncated: 2,177 more rows]
