# Supplementary material for: Genome-wide chromosomal association of Upf1 is linked to Pol II transcription in Schizosaccharomyces pombe
Source: Nucleic Acids Res. 2021 Dec 20;50(1):350–67. doi: 10.1093/nar/gkab1249 (PMC8754637; doi:10.1093/nar/gkab1249)
Supplement: gkab1249_Supplemental_Files [file gkab1249_supplemental_files.zip › TableS5.xlsx]

## Sheet: Sheet1
UP REGULATED GENES IN UPF1 KO		DOWN REGULATED GENES IN UPF1 KO
SPBC1773.13		SPBC26H8.11c
SPNCRNA.131		SPAC16A10.05c;dad1
SPAC1039.02		SPAPJ760.02c;app1
SPBC1773.03c		SPAC10F6.06;vip1
SPBC21C3.16c;spt4		SPAC26F1.04c;mrf1;etr1
SPBP8B7.12c;sma3;fta3		SPBP8B7.26
SPBC660.15		SPBC428.10
SPBC16G5.03		SPBC27B12.02;SPBC30B4.09;SPBC30B4.10
SPCC550.08		SPBP8B7.17c
SPBC1773.14;arg7		SPAC24C9.10c;mrp4
SPBP7E8.01;SPBPB7E8.01		SPBC365.02c;cox10
SPBP23A10.03c		SPNCRNA.65
SPBC1778.05c		SPAC869.09
SPAC22F3.05c;alp41		SPAC227.15
SPAC27D7.11c		SPBC119.02;ubc4
SPBPB2B2.06c		SPCPB16A4.06c
SPBC18E5.09c		SPBC1105.11c;clo5;hht3;H3.3;h3.3
SPAC688.06c;slx4		SPCC1322.10
SPCC965.05c;thp1;tng		SPAC18B11.07c;sng1;rhp6;ubc2
SPAC56F8.14c		SPBC32F12.06;pch1
SPCC622.17;apn1		SPAC24B11.13;SPAC806.01;hem3
SPAC139.04c;fap2		SPBC14C8.03
SPBC1347.07;rex2		SPCC5E4.05c
SPAPB24D3.03		SPBC2F12.05c
SPAC57A10.03;cyp2;cyp1		SPBC16G5.16
SPCC132.05c;SPCC338.19		SPAC24B11.05
SPAC20G4.05c		SPBC947.10
SPAC11D3.18c		SPBC11C11.06c
SPAC4F10.12;sma1;fta1		SPAC26F1.07
SPCC1494.01;SPCC965.15		NA
SPAC11G7.05c		SPAC1B3.03c;cyp5;wis2
SPCC132.04c		SPNCRNA.92
SPBC24C6.11;cwf14		SPAC26H5.05
SPCC794.05c		SPAC13G7.10
NA		SPCC1919.04
SPCC970.02		SPCC1322.05c
SPAC23D3.12		SPBC215.13
SPCC1450.01c;SPCC191.12c		SPBC30D10.14
SPAC2E1P3.03c;Tf2-3		SPBC21C3.19
SPAC27E2.08;Tf2-6		SPNCRNA.41
SPBC25B2.04c		SPAC821.10c;sod1
SPBC1289.02c;uap2		SPAC2C4.17c
SPAC5H10.05c		SPAC32A11.03c
SPAC13D1.01c;Tf2-7		SPAC9G1.11c;spn4
SPBC8E4.02c		SPCC553.04;cyp9
SPAC25H1.04		SPAC1639.01c;SPAC806.09c
SPBC146.10;mug57		SPAC1565.01
SPAC922.07c		SPNCRNA.58
SPAC11H11.05c;sma6;fta6		SPBC20F10.04c;rad62;nse4
SPAC19D5.09c;SPAC13D1.02c;Tf2-8		SPAC6F12.03c;fsv1
SPBC18E5.14c		SPBC215.11c
SPAC6F6.04c		SPAC1B9.03;SPCC188.02;par1
SPAC922.03		SPCC757.07c;cta1;ctt1
SPCC18B5.02c		SPAC3C7.12;noc1;tip1
SPAC167.08;SPAC1705.01c;Tf2-2		SPAC637.13c
SPCC663.07c		SPBC887.04c;lub1
SPNCRNA.132		SPBC36.04;cys1a;cys11
SPCC1884.02;SPCC757.01;nic1		SPBC16C6.02c;vps13B;vps13b;vps1302
SPAC9.04;Tf2-1		SPAC21B10.08c;SPBC21B10.08c
SPCC1281.07c		SPAC1565.06c;spg1;sid3;pld4
SPCC285.05		SPBC21C3.20c;git1
SPCC576.17c		SPBP8B7.21;ubp3;ubp29
SPAC1039.04		SPAC25B8.04c
SPCC965.14c		SPBC21.06c;its10;pld1;cdc7
SPCC1235.01;SPCC320.02c		SPBC83.17
SPBC21C3.05;sap62		SPBC24E9.03c;SPBC839.03c
SPBC1683.12		SPBC1604.03c
SPAC1039.03		SPBC725.02;mpr1;spy1;sph1
SPAC22F8.11;plc1		SPAC8C9.05
SPAC11D3.01c		SPCC1259.08
SPAC3F10.09;his6		SPAC23G3.07c
SPBC1E8.04;SPBC1E8.04c;Tf2-10-pseudo		SPAC1952.04c
SPCC1840.10;lsm8		SPBC3B8.07c;dsd1
SPBC9B6.02c;SPBC9B6.02;Tf2-9		SPCC1827.03c
SPBC1773.15		SPBC3E7.10
SPAC3H5.04;aar2		SPAC5H10.13c;gmh2
SPCPB1C11.03		SPAC821.03c
SPBC1773.17c;SPBP26C9.01c		SPBC1711.15c
SPAC8A4.02c;SPCC188.09c		SPBC32F12.09;rum1
SPCC970.12;mis18		SPBC25H2.07;tif11
SPCC663.12;cid12		SPAC2H10.01
SPBC409.12c		SPAC222.09;seb1
SPBC17D1.01;SPBC17D11.09		SPAC8E11.02c;rad24
SPAC25H1.03;mug66		SPAC23H3.09c;gly1
SPAC323.05c		SPBC83.13
SPBC26H8.01;nmt2;thi2		SPAC13G7.11
SPBC8D2.07c;pi057;sfc9		SPAC2F3.11
SPBC1861.05		SPAC328.03;tps1;ggs1
SPCC965.10		SPAC16E8.11c;tfb1
SPCC162.02c		SPCC622.08c;hta1
SPBC18E5.08		SPAC1786.02
SPCC1235.14;ght5		SPAPB8E5.02c;rpn502;rpn5-b;rpn5
SPAC1039.07c		SPBP35G2.02
SPBC3B8.08		SPNCRNA.48
SPBC16E9.12c;pab2		SPAC2F3.18c;SPAC2F3.17c
SPAC1B3.02c		SPBC14F5.13c
SPBC16E9.07		SPAC1348.07;SPBC1348.07
SPBC11C11.11c;SPBC3B8.12		SPAC11E3.09;pyp3
SPAC2F7.05c;tif5;eif5		SPAC10F6.11c
SPAC8F11.10c;SPACUNK4.10c;SPACUNK4.18;pvg1		SPAC21E11.03c;pcr1;mts2
SPAC1B3.16c;vht1		SPBC106.11c
SPCC777.10c;ubc12		SPBPJ4664.03;mfm3
SPCC794.03		SPAPB1A10.07c
SPAC20G8.04c		SPAC6B12.07c
SPBC887.15c		SPAPB1E7.10;rpc17
SPBC409.05;skp1;sph1;shp1;psh1		SPAC17A2.10c
SPCC4B3.10c;ipk1		SPAC2E1P5.03
SPBC21C3.09c		SPAC644.06c;clo3;cdr1;nim1
SPBC3E7.08c;rad13		SPAC4C5.01
SPBC1683.07;mal1		SPAC9E9.04
SPAC1296.03c;sxa2		SPBC12D12.08c;SPBC24C6.01c;ubl1;nedd8;ned8
SPAC222.05c;mss1		SPAC23A1.03;apt1
SPAC144.05		SPBC32F12.03c;gpx1
SPAC343.08c;mrp17		SPBC23G7.10c
SPAC6G9.04;mug79		SPCC338.12
SPAP7G5.03		SPBC36.02c
SPAC17A5.04c;mde10		SPAC25G10.09c;SPAC27F1.01c
SPAPB15E9.03c;Tf2-5		SPAC343.12;rds1
SPBC725.12		SPAC1687.16c
SPCC965.08c;alr1		SPCC4G3.10c;rhp4b;rhp42
SPBC28F2.06c;mdm12		SPBC31A8.01c;SPBC651.13c;cwl1;cwl1B51.12c;rtn1
SPCC16C4.11;pef1		SPNCRNA.123
SPAC1093.04c		SPAC21B10.02;SPBC21B10.02
SPBC1271.07c		SPBC21H7.06c
SPBP8B7.05c		SPBC8E4.01c;SPBP4G3.01
SPCC1919.08c;mrpl33		SPBP8B7.15c
SPAC806.05		SPBPB2B2.07c
SPBC1347.08c		SPAC19G12.10c;pcy1;cpy1
SPAC29E6.01;SPAC30.05;pof11		NA
SPCC320.06		SPCC553.10
SPCC1020.07		SPBC947.04
SPAC24H6.12c;uba3		SPBC2F12.15c
SPAP27G11.16		SPAC18B11.09c
SPAC17C9.02c;lys7		SPBC1105.09;ubcX;ubc15
SPAPYUG7.06;hag1		SPAC3C7.14c;uhp1;p25;obr1
SPBC1198.01		SPAC1348.01;SPBC1348.01
SPAC4F10.16c		SPAC3A11.11c
SPBC409.04c;mis12		SPAC4F10.19c
SPAC607.06c		SPAC3H1.11
SPAC13G6.01c;SPAC5H10.14c;rad8B3F5.10;rad8		SPAC222.11;hem13
SPAC3H1.06c		SPAC26F1.10c;pyp1
SPBC16E9.18;SPBC1E8.01		SPAC4F10.20;grx1
SPAC30D11.10;rad22;rad22A		SPBC1198.02;dea2
SPAC31G5.08;ups;ups1		SPAC977.14c
SPCC320.14;SPCC330.15c		SPAC750.01
SPCC1672.06c;asp1		SPAC25B8.18
SPBC12C2.11;SPBC21D10.02		SPAC13A11.03;mug32;mcp7
SPCC790.03		SPAPB24D3.07c
SPAC1039.06		SPAC24B11.06c;spc1;phh1;sty1
SPAC2G11.07c;ptc3		SPCP1E11.07c;cwf18
SPCC417.09c		SPAC922.04
SPAC56F8.07		SPBC1861.01c;SPBC56F2.13;cnp3
SPBC25D12.05;trm1		SPBC23G7.12c;let1;rpt6
SPCC338.14;ado1		SPAP8A3.04c;hsp9;scf1
SPCC4G3.19;alp16		SPBP4G3.02;pho1
SPBC1539.09c;trp1		SPBC3E7.06c
SPAC1556.03;azr1		SPAC212.09c
SPBC19F8.07;mcs6;mcs2;crk1;mop1		SPCC794.12c;mae2
SPBC713.07c		SPAC750.08c
SPCC162.03		SPBC1861.02;abp2
SPCC736.08		SPAC16C9.06c
SPCC2H8.02
SPAC186.03
SPCC13B11.04c;SPCC777.01c
SPAC23H4.10c;thi4
SPAC3A12.06c
SPAC5H10.08c;pan6
SPAC2F3.09;hem1
SPCC18.11c;sdc1
SPBC23G7.14
SPCC10D6.04;SPCC737.07c
SPAPB2B4.02;grx4;grx5
SPAC26H5.06;pot1
SPAC359.03c;SPBC359.03c
SPCC1020.03
SPAPB21E7.07;SPBPB21E7.07;aes1
SPBC2D10.13;est1
SPCC550.02c;cwf5;ecm2
SPAC5H10.10
SPBC887.05c;cwf29
SPAC27D7.04;omt2
SPAC1071.04c
SPCC777.03c
SPAC4G8.07c
SPAC20H4.04
SPBP16F5.08c
SPAC30C2.07
SPAC24C9.07c;pgs2;bgs2;meu21;gls2
SPAC4A8.08c;vas1
SPBC2G2.17c
SPAC1F12.04c
SPAC21E11.04;ppr1
SPAC23C4.03
SPAC17A5.05c
SPAC24C9.15c;mde9;meu28;spn5
SPCC188.10c;SPCC584.07c
SPAC29B12.08
SPAC15F9.01c
SPBC23E6.08;sat1
SPBC3H7.05c
SPAC1039.10;SPAC922.01;hpm1;mmf2;hpf1
SPAC144.09c;sfc2;TFIIIA
SPAC19D5.07
SPCC10D6.08;SPCC737.03c
SPBC25B2.08
SPCC965.12
SPAC18B11.03c
SPAC21B10.06c;SPBC21B10.06c
SPBC19C2.06c
SPCC63.03
SPBC418.01c;SPBC887.20c;his4
SPCC63.13
SPAC806.06c
SPAC3F10.10c;map3
SPAC20G4.08;SPAC4F10.01
SPAP27G11.12
SPAC11D3.10
SPBC354.03;swd3
SPAC9E9.09c
SPBC16D10.05;mok13
SPAC27D7.09c
SPBC1D7.05;SPBC1D7.05c;SPBC2F12.01;byr2BF12.02c;byr2;ste8
SPBC2G2.02
SPAP7G5.04c;lys1
SPBC428.17c
SPCC1183.04c
SPAC19E9.03;SPAC57A10.01;pas1
SPAC13G7.12c
SPCC191.11;inv3;inv1
SPBP22H7.02c;pi029
SPAC806.04c
SPAP27G11.04c
SPBC29A3.14c;trt1
SPCC1020.13c;SPCC14G10.05
SPCC126.14;prp18
SPCC965.06
SPAC2E1P3.04
SPAC9.09
SPBC887.06c;grd19;snx3
SPAC3F10.02c;TRK;trk1;TKH;sptrk
SPBC21C3.15c
SPBC19F8.05
SPBC18B5.10c;SPCC18B5.10c
SPCC1235.02;SPCC320.01c;bio2B20.02c;bio2
SPAC4F10.08
SPAC22A12.08c
SPAC222.15;SPAC821.01;meu13
SPBC13E7.06
SPAC6F6.16c
SPAPYUG7.04c;rpb9
SPAC823.07
SPAC1782.09c;flp1;clp1
SPAC227.11c
SPAC1002.07c;ats1
SPCC1682.09c
SPAC24H6.06;sld3
SPAC29A4.14c
SPBC776.14;plh1
SPAC17G6.03
SPBC1773.06c
SPBC28F2.05c
SPAC1399.02
SPBC577.15c
SPAC8C9.10c
SPCC16C4.06c
SPAC2E1P3.05c
SPAC343.18
SPCC63.06
SPCC757.09c;rnc1
SPAC13F5.09;SPAC140.02;gar2
SPCC757.05c
SPAC13A11.04c;ubp28;ubp8
SPAC25B8.03
SPAC27F1.09c;sap155;prp10
SPAC25B8.14;mal2
SPAC17A5.06;ercc3sp
SPAC17A2.02c
SPBC21C3.06
SPCC63.04;mok14
SPNCRNA.09
SPBC16D10.04c;dna2
SPAC11D3.02c
SPBC3B8.01c
SPBC16E9.10c
SPAC6G10.02c;tea3
SPAC1093.03
SPAC144.03;min3;ade2;min10
SPBC1A4.09
SPBC530.07c
SPCC594.05c;spp1
SPCC895.09c;ucp12
SPAP27G11.15;slx1
SPCC1906.04;wtf6;wtf20
SPAC13G7.13c;SPAC6C3.01c;msa1
SPBC12D12.01;SPBC16H5.01c;sta1;sad1
SPCC4B3.08
SPAC1A6.05c
SPAC25B8.16
SPAC23G3.02c;sib1
SPBC1198.09;ubc16
SPAC9E9.06c;THRC;thrc
SPBC11G11.02c;end3
SPAC4F10.17
SPAC2F7.06c;pol4;Pol-mu
SPAC19A8.10
SPBC1105.02c;lys4
SPCC895.06
SPCC1529.01;SPCC794.14
SPAC10F6.14c
SPCC74.06;phk2;mak3
SPAC637.11;suv3
SPBP8B7.01c
SPAC1B3.10c
SPCC306.03c;cnd2
SPBC3H7.07c
SPAC3A11.08;Cul-4;pcu4;cul4
SPBC16G5.17
SPAC3A12.02
SPBC4B4.04
SPAC4G9.10;arg3
SPCC4B3.11c
SPAC824.06;tim14
SPAC12B10.05
SPAC27D7.08c
SPCC645.12c
SPCC330.08;gmd3;alg11
SPCC830.03
SPBC660.08
SPAC29E6.02;SPAC30.06;prp3
SPBC13A2.03
SPBC1198.14c;SPBC660.04c;fbp1
SPCC1739.01;SPCC1906.05
SPAC1002.15c;pmc5;med6
SPBC17D1.07c
SPAC1782.01;SPAPYUG7.07
SPBC1778.07
SPBC409.10;ade7
SPCC777.09c;arg1
SPAC26F1.05
SPAC4A8.14;prs1
SPAC1527.01;SPAC23D3.15;mok11
SPBC16C6.01c;SPBC543.11c
NA
SPAC144.02
SPBC215.08c;arg4
SPAC25B8.05
SPCC1840.04;mca1
SPAC4G9.20c
SPCC1450.08c;wtf8;wtf16
SPAC22A12.10
SPBC24E9.14c;SPBC839.14c
SPAC8F11.05c
SPBC725.17c;rrn11
SPBC27B12.03c;pi075
SPBC14F5.01;SPBC1861.10
SPAC824.03c
SPBC119.10
SPAC29A4.07;srb6;med22
SPBC1A4.07c
SPAPB21E7.08;SPBPB21E7.08
SPAC4G8.06c;trm12
SPAC4G9.08c;rpc2
SPBC1306.02;SPBC4.08
SPAC6F12.1;SPAC6F12.10c;ade3;min11
SPCC417.02;hos3;hsk3;dad5
SPCC16C4.14c;sfc4
SPAC23H3.12c
SPAC6G10.08;idp1
SPCC1682.08c
SPAC25B8.15c
SPCC550.11
SPAC1B2.05;SPAC3F10.01;mcm5;nda4BC7.13c;nda4
SPAC22H10.04
SPAC144.06;apl5
SPAP27G11.09c
SPAC926.05c
SPBC27B12.12c;pi066
SPAC1399.01c
SPCC1840.03;pse1;sal3
SPBC3H7.06c;pof9
SPCC24E4.01;SPCC569.08c;ade5;ade8
SPAC13G6.06c
SPAC1002.14;itt1
SPCC613.02
SPBC4B4.06;vps25
SPBC16D10.06
